# Supplementary material for: A New Mechanism of Carbon Metabolism and Acetic Acid Balance Regulated by CcpA
Source: Microorganisms. 2023 Sep 13;11(9):2303. doi: 10.3390/microorganisms11092303 (PMC10535407; doi:10.3390/microorganisms11092303)
Supplement: Supplementary file 1 [file microorganisms-11-02303-s001.zip]

Archive with 1 entries (1 files):
- microorganisms-2566157-supplementary.pdf
